# Supplementary material for: Influence of Different Low-Temperature Treatments on Chilling Injury and Accumulation of Characteristic Anthocyanins in Pomegranates
Source: Foods. 2025 Oct 4;14(19):3422. doi: 10.3390/foods14193422 (PMC12523530; doi:10.3390/foods14193422)
Supplement: Supplementary file 1 [file foods-14-03422-s001.zip]

Archive with 1 entries (1 files):
- foods-3845572-supplementary.pdf
